# Supplementary material for: Quality versus accuracy: result of a reanalysis of protein-binding microarrays from the DREAM5 challenge by using BayesPI2 including dinucleotide interdependence
Source: BMC Bioinformatics. 2014 Aug 27;15(1):289. doi: 10.1186/1471-2105-15-289 (PMC4161872; doi:10.1186/1471-2105-15-289)
Supplement: Supplementary file 2 — Additional file 2: The file contains figures of predicted binding energy matrices of 66 mouse TFs from DREAM5 challenge by using BayesPI2 energy-independent model. The order of figures are the same as Additional file 1: Figure S4. of original publication [1]. (ZIP 13 MB) [file 12859_2014_6559_MOESM2_ESM.zip]

Archive with 1 entries (1 files):
- 1669613640126650_add2.gz
